# Supplementary material for: A general mechanism for initiating the bacterial general stress response
Source: eLife. 2025 Jun 6;13:RP100376. doi: 10.7554/eLife.100376 (PMC12143880; doi:10.7554/eLife.100376)
Supplement: Figure 4—figure supplement 1—source data 2. [file elife-100376-fig4-figsupp1-data2.zip]

Archive with 5 entries (4 files):
- Figure 4 - Supplemental Figure 1-source data 2/
- Figure 4 - Supplemental Figure 1-source data 2/Fig4Supp1D.png
- __MACOSX/Figure 4 - Supplemental Figure 1-source data 2/._Fig4Supp1D.png
- Figure 4 - Supplemental Figure 1-source data 2/Fig4Supp1B.png
- __MACOSX/Figure 4 - Supplemental Figure 1-source data 2/._Fig4Supp1B.png
